# Supplementary material for: Making Common Fund data more findable: catalyzing a data ecosystem
Source: Gigascience. 2022 Nov 21;11:giac105. doi: 10.1093/gigascience/giac105 (PMC9677336; doi:10.1093/gigascience/giac105)
Supplement: giac105_Supplemental_Files [file giac105_supplemental_files.zip]

Archive with 2 entries (2 files):
- Figure1_Supplementary Material.pdf
- Text_Supplementary Material.pdf
